# Supplementary material for: Performance and Cost Efficiency of KRAS Mutation Testing for Metastatic Colorectal Cancer in Routine Diagnosis: The MOKAECM Study, a Nationwide Experience
Source: PLoS One. 2013 Jul 25;8(7):e68945. doi: 10.1371/journal.pone.0068945 (PMC3723748; doi:10.1371/journal.pone.0068945)
Supplement: Table S1 — Shows the detailed genotypes information for FFPE samples by laboratory (N = 40). The best KRAS results were kept for laboratory using more than one technology. (XLSX) [file pone.0068945.s002.xlsx]

## Sheet: Feuil1
LAB ID/sample number	Y09-1464	Y09-1465	Y09-1466	Y09-1467	Y09-1468	Y09-1470	Y09-1471	Y09-1472	Y09-1473	Y09-1474	Y09-1475	Y09-1476	Y09-1477	Y09-1479	Y09-1480	Y09-1481	Y09-1482	Y09-1483	Y09-1484	Y09-1485	Y09-1486	Y09-1487	Y09-1489	Y09-1567	success rate	method
1	G12D	WT	G13D	G13D	G12V	G13D	G13D	G12D	WT	WT	G13D	WT	WT	G12A	G12C	G12D	G12V	G12D	WT	G13D	G13D	G12V	G12A	G12V	100	pyrosequencing
2	G12D	WT	G13D	G13D	G12V	G13D	G13D	G12D	WT	WT	G13D	WT	WT	G12A	G12C	G12D	G12V	G12D	WT	G13D	G13D	G12V	G12A	G12V	100	Snapshot
3	G12D	WT	G13D	G13D	G12V	G13D	G13D	G12D	WT	WT	G13D	WT	WT	G12A	G12C	G12D	G12V	G12D	WT	G13D	G13D	G12V	G12A	G12V	100	Taqman
4	G12D	WT	G13D	G13D	G12V	G13D	G13D	G12D	WT	WT	G13D	WT	WT	G12A	G12C	G12D	G12V	G12D	WT	G13D	G13D	G12V	G12A	G12V	100	Direct sequencing
5	G12D	WT	G13D	G13D	G12V	G13D	G13D	G12D	WT	WT	G13D	WT	WT	G12A	G12C	G12D	G12V	G12D	WT	G13D	G13D	G12V	WT	G12V	95.8	Direct sequencing
7	G12D	WT	G13D	G13D	G12V	G13D	G13D	G12D	WT	WT	G13D	WT	WT	G12A	G12C	G12D	G12V	G12D	WT	G13D	G13D	G12V	G12A	G12V	100	Snapshot
8	G12D	WT	G13D	G13D	G12V	G13D	G13D	G12D	WT	WT	G13D	WT	WT	G12A	G12C	G12D	G12V	G12D	WT	G13D	G13D	G12V	G12A	G12V	100	Scorpion assay
9	G12D	WT	G13D	G13D	G12V	G13D	G13D	G12D	WT	WT	G13D	WT	WT	G12A	G12C	G12D	G12V	G12D	WT	G13D	G13D	G12V	G12A	G12V	100	pyrosequencing
10	G12D	WT	G13D	G13D	G12V	G13D	G13D	G12D	WT	WT	G13D	WT	WT	G12A	G12C	G12D	G12V	G12D	WT	G13D	G13D	G12V	G12A	G12V	100	Taqman
11	G12D	WT	G13D	G13D	G12V	G13D	G13D	G12D	WT	WT	G13D	WT	WT	G12A	G12C	G12D	G12V	G12D	WT	G13D	G13D	G12V	G12A	G12V	100	HRM and Direct sequencing
12	G12D	WT	G13D	G13D	G12V	G13D	G13D	G12D	WT	WT	G13D	WT	WT	G12A	G12C	G12D	G12V	G12D	WT	G13D	G13D	G12V	G12A	G12V	100	Taqman
13	G12D	WT	G13D	G13D	G12V	G13D	G13D	G12D	WT	WT	G13D	WT	WT	G12A	G12C	G12D	G12V	G12D	WT	G13D	G13D	G12V	G12A	G12V	100	pyrosequencing
14	G12D	WT	G13D	G13D	G12V	G13D	G13D	G12D	WT	WT	G13D	WT	WT	G12A	G12C	G12D	G12V	G12D	WT	G13D	G13D	G12V	G12A	G12V	100	pyrosequencing
15	G12D	WT	G13D	G13D	G12V	G13D	G13D	G12D	WT	WT	G13D	WT	WT	G12A	G12C	G12D	G12V	G12D	WT	G13D	G13D	G12V	G12A	G12V	100	pyrosequencing and SNaPshot
17	G12D	WT	G13D	G13D	G12V	G13D	G13D	G12D	WT	WT	G13D	WT	WT	G12A	G12C	G12D	G12V	G12D	WT	G13D	G13D	G12V	WT	G12V	95.8	Direct sequencing
18	G12D	WT	G13D	G13D	G12V	G13D	G13D	G12D	WT	WT	G13D	WT	WT	G12A	G12C	G12D	G12V	G12D	WT	G13D	G13D	G12V	WT	G12V	95.8	Direct sequencing
19	G12D	WT	G13D	G13D	G12V	G13D	G13D	G12D	WT	WT	G13D	WT	WT	G12A	G12C	G12D	G12V	G12D	WT	G13D	G13D	G12V	G12A	G12V	100	HRM and Direct sequencing
20	G12D	WT	G13D	G13D	G12V	G13D	G13D	G12D	WT	WT	G13D	WT	WT	G12A	G12V	G12D	G12V	G12D	WT	G13D	G13D	G12V	WT	G12V	91.6	Direct sequencing
21	G12D	WT	G13D	G13D	G12V	G13D	G13D	G12D	WT	WT	G13D	WT	WT	G12V	G12C	G12D	G12V	G12D	WT	G13D	G13D	G12V	G12A	G12V	95.8	Direct sequencing
22	G12D	WT	G13D	G13D	G12V	G13D	G13D	G12D	WT	WT	G13D	WT	WT	G12A	G12C	G12D	G12V	G12D	WT	G13D	G13D	G12V	G12A	G12V	100	HRM and Direct sequencing
23	G12D	WT	G13D	G13D	G12V	G13D	G13D	G12D	WT	WT	G13D	WT	WT	G12A	G12C	G12D	G12V	G12D	WT	G13D	G13D	G12V	INI	G12V	95.8	Snapshot
24	G12D	WT	G13D	G13D	G12V	G13D	G13D	G12D	WT	WT	G13D	WT	WT	INI	G12C	INI	G12V	G12D	WT	G13D	G13D	G12V	G12A	G12V	91.6	Direct sequencing
25	G12D	WT	G13D	G13D	G12V	G13D	G13D	G12D	WT	WT	G13D	WT	WT	G12A	G12C	G12D	G12V	G12D	WT	G13D	G13D	G12V	G12A	G12V	100	Taqman
26	G12D	WT	G13D	G13D	G12V	G13D	G13D	G12D	WT	WT	G13D	WT	WT	G12A	G12C	G12D	G12V	G12D	WT	G13D	G13D	G12V	G12A	G12V	100	Snapshot +RFLP
27	G12D	WT	G13D	G13D	G12V	G13D	G13D	G12D	WT	WT	G13D	WT	WT	G12A	G12C	G12D	G12V	G12D	WT	G13D	G13D	G12V	WT	G12V	95.8	HRM and Direct sequencing
28	G12D	WT	G13D	G13D	G12V	G13D	G13D	G12D	WT	WT	G13D	WT	WT	G12A	G12C	G12D	G12V	G12D	WT	G13D	G13D	G12V	G12A	G12V	100	Direct sequencing
29	G12D	WT	G13D	G13D	G12V	G13D	G13D	G12D	WT	WT	G13D	WT	WT	G12A	G12C	G12D	G12V	G12D	WT	G13D	G13D	G12V	G12A	G12V	100	pyrosequencing
30	G12D	WT	G13D	G13D	G12V	G13D	G13D	G12D	WT	WT	G13D	WT	WT	G12A	G12C	G12D	G12V	G12D	WT	G13D	G13D	G12V	G12A	G12V	100	qPCR
31	G12D	WT	G13D	G13D	G12V	G13D	G13D	G12D	WT	WT	G13D	WT	WT	G12A	G12C	G12D	G12V	G12D	WT	G13D	G13D	G12V	G12A	G12V	100	Snapshot
32	G12D	WT	G13D	G13D	G12V	G13D	G13D	G12D	WT	WT	G13D	WT	WT	G12A	G12C	G12D	G12V	G12D	WT	G13D	G13D	G12V	G12A	G12V	100	HRM and Direct sequencing
33	G12D	WT	G13D	G13D	G12V	G13D	G13D	G12D	WT	WT	G13D	WT	G12D	G12A	G12C	G12D	G12V	G12D	WT	G13D	G13D	G12V	G12A	G12V	95.8	Allelic discrimination qPCR with PNA
34	G12D	WT	G13D	G13D	G12V	G13D	G13D	G12D	WT	WT	G13D	WT	WT	G12A	G12C	G12D	G12V	G12D	WT	G13D	G13D	G12V	G12A	G12V	100	Method:HRM/Taqman
35	G12D	WT	G13D	G13D	G12V	G13D	G13D	G12D	WT	WT	G13D	WT	WT	G12A	INI	G12D	G12V	G12D	WT	G13D	G13D	G12V	G12A	G12V	95.8	Direct sequencing
36	G12D	WT	G13D	G13D	G12V	G13D	G13D	G12D	WT	WT	G13D	WT	WT	G12A	G12C	G12D	G12V	G12D	WT	G13D	G13D	G12V	WT	G12V	95.8	Direct sequencing
37	G12D	WT	G13D	G13D	G12V	G13D	G13D	G12D	WT	WT	G13D	WT	WT	G12A	G12C	G12D	G12V	G12D	WT	G13D	G13D	G12V	G12A	G12V	100	Taqman
38	G12D	WT	G13D	G13D	G12V	G13D	G13D	G12D	WT	WT	G13D	WT	WT	G12A	G12C	G12D	G12V	G12D	WT	G13D	G13D	G12V	G12A	G12V	100	Taqman
40	G12D	WT	G13D	G13D	G12V	G13D	G13D	G12D	WT	WT	G13D	WT	WT	G12A	G12C	G12D	G12V	G12D	WT	G13D	G13D	G12V	G12A	G12V	100	Method:HRM/Taqman
41	G12D	WT	G13D	G13D	G12V	G13D	G13D	G12D	WT	WT	G13D	WT	WT	G12A	G12C	G12D	G12V	G12D	WT	G13D	G13D	G12V	INI	G12V	95.8	HRM and Direct sequencing
42	G12D	WT	G13D	G13D	G12V	G13D	G13D	G12D	WT	WT	G13D	WT	WT	G12A	G12C	G12D	G12V	G12D	WT	G13D	G13D	G12V	G12A	G12V	100	Direct sequencing
43	G12D	WT	G13D	G13D	G12V	G13D	G13D	G12D	WT	WT	G13D	WT	WT	G12A	G12C	G12D	G12V	G12D	WT	G13D	G13D	G12V	G12A	G12V	100	Taqman et PNA
mean success rate	100	100	100	100	100	100	100	100	100	100	100	100	97.5	95	95	97.5	100	100	100	100	100	100	80	100	98.5
tumor cell percentage	30	30	40	30	50	70	70	50	40	80	80	70	80	80	60	40	40	60	70	70	70	80	50	90
expected genotype	G12D	WT	G13D	G13D	G12V	G13D	G13D	G12D	WT	WT	G13D	WT	WT	G12A	G12C	G12D	G12V	G12D	WT	G13D	G13D	G12V	G12A	G12V
Supplementary table 1 shows the results of FFPE samples. Best result was considered for laboratories using more than one method
